# Supplementary material for: Comparison of SARS-CoV-2 Receptors Expression in Primary Endothelial Cells and Retinoic Acid-Differentiated Human Neuronal Cells
Source: Viruses. 2021 Oct 30;13(11):2193. doi: 10.3390/v13112193 (PMC8620655; doi:10.3390/v13112193)
Supplement: Supplementary file 1 [file viruses-13-02193-s001.zip]

Archive with 9 entries (9 files):
- Fig.S1C.png
- Fig.S1D.png
- FigS1A.png
- FigS1B.png
- FigS2.pdf
- FigS3.pdf
- FigS4.png
- FigS5.png
- viruses-1383860 - legends supp.pdf
